# Supplementary material for: Construction of Brain Metastasis Prediction Model and Optimization of Prophylactic Cranial Irradiation Selection for Limited-Stage Small-Cell Lung Cancer
Source: Cancers (Basel). 2022 Oct 7;14(19):4906. doi: 10.3390/cancers14194906 (PMC9563012; doi:10.3390/cancers14194906)
Supplement: Supplementary file 1 [file cancers-14-04906-s001.zip]

Archive with 1 entries (1 files):
- cancers-1909661-supplementary.pdf
